# Supplementary material for: Vasculature-Associated Lymphoid Tissue: A Unique Tertiary Lymphoid Tissue Correlates With Renal Lesions in Lupus Nephritis Mouse Model
Source: Front Immunol. 2020 Dec 15;11:595672. doi: 10.3389/fimmu.2020.595672 (PMC7770167; doi:10.3389/fimmu.2020.595672)
Supplement: Supplementary file 1 [file DataSheet_1.xlsx]

## Sheet: Supplemental Table 1
Supplemental Data Sheet 1: List of genes showing >10-fold change of expression between MRL and LPR mice kidney at 6 months of age
	Signal; MRL	Signal; LPR
GeneName	Normalized	Normalized	FoldChange
ENSMUST00000103321	0.0391807	6.78014	173.048
ENSMUST00000103317	0.0894817	12.056	134.731
Gm4841	0.00607384	0.781319	128.637
ENSMUST00000103305	0.0502192	5.86251	116.739
ENSMUST00000103523	0.016664	1.92964	115.797
ENSMUST00000103504	0.02336	2.42657	103.877
Ccl8	0.308452	31.6252	102.529
AF240166	0.0151217	1.53142	101.273
ENSMUST00000103403	0.0069894	0.705869	100.991
ENSMUST00000103513	0.0322527	3.23891	100.423
ENSMUST00000103369	0.189405	18.8061	99.2906
ENSMUST00000103314	0.109554	10.7742	98.346
Igkv14-126	0.0103272	1.01182	97.9763
ENSMUST00000103333	0.00468941	0.454233	96.8634
ENSMUST00000200586	0.00645812	0.62206	96.3221
ENSMUST00000192499	0.00443408	0.403731	91.0518
ENSMUST00000103367	0.207474	18.6499	89.8906
ENSMUST00000194625	0.00840584	0.738803	87.8917
Gm15056	0.038116	3.27171	85.8356
ENSMUST00000103330	0.097875	8.19538	83.7331
ENSMUST00000103365	0.36278	30.1409	83.0832
ENSMUST00000103526	0.0135467	1.12412	82.9807
ENSMUST00000103516	0.00582758	0.467034	80.1421
ENSMUST00000103340	0.0150892	1.20711	79.9984
ENSMUST00000103316	0.0178643	1.35534	75.8686
ENSMUST00000103486	0.0164151	1.2385	75.449
ENSMUST00000192077	0.0169142	1.26264	74.6493
ENSMUST00000197515	0.0374433	2.7346	73.033
ENSMUST00000103328	0.0816869	5.96543	73.028
ENSMUST00000192591	0.0331185	2.34482	70.8008
ENSMUST00000198714	0.00421564	0.298437	70.7928
ENSMUST00000194738	0.00456412	0.320538	70.2298
ENSMUST00000103304	0.13504	9.43217	69.8474
ENSMUST00000103537	0.0247459	1.72291	69.6241
ENSMUST00000103379	0.00797038	0.550393	69.0548
ENSMUST00000103461	0.0166404	1.11424	66.9598
ENSMUST00000103356	0.177142	11.7909	66.5619
Oosp1	0.0091991	0.611694	66.495
ENSMUST00000194257	0.0507014	3.33415	65.7604
ENSMUST00000198328	0.0763322	5.01368	65.6824
ENSMUST00000198345	0.191444	12.4754	65.1644
ENSMUST00000194865	0.0256479	1.66552	64.9377
ENSMUST00000103398	0.0178752	1.15362	64.5373
ENSMUST00000193408	0.0146654	0.928237	63.2943
ENSMUST00000200568	0.484626	30.6347	63.2132
ENSMUST00000196863	0.094584	5.8896	62.2684
Chil1	0.0325559	2.0205	62.0624
Cxcl9	0.049416	3.0655	62.0346
Apol11b	0.00387697	0.239643	61.8118
ENSMUST00000103552	0.107896	6.64136	61.5536
ENSMUST00000194015	0.041275	2.51769	60.9979
Cxcl13	0.034276	2.08074	60.7054
ENSMUST00000103310	0.0387944	2.34227	60.3765
ENSMUST00000103535	0.136473	8.14642	59.6926
ENSMUST00000103551	0.00844871	0.502987	59.5342
AY208318	0.00933843	0.554334	59.3605
ENSMUST00000103458	0.0116649	0.682704	58.5265
ENSMUST00000103420	0.546985	30.7682	56.2506
ENSMUST00000195037	0.00777002	0.433922	55.8457
Igh-VJ558	0.43425	24.1334	55.5749
ENSMUST00000103462	0.00685221	0.380571	55.5399
ENSMUST00000103521	0.0231442	1.27862	55.2458
Izumo1r	0.0175506	0.966485	55.0686
ENSMUST00000103368	0.0813801	4.46581	54.8759
ENSMUST00000103751	0.0196938	1.07911	54.7944
ENSMUST00000103341	0.221911	12.1129	54.5848
Pla2g2d	0.0267484	1.45418	54.3649
ENSMUST00000103350	0.25231	13.6113	53.9466
ENSMUST00000103507	0.0974215	5.04426	51.7776
ENSMUST00000103366	0.0964723	4.90283	50.8211
NAP062352-1	0.0289187	1.45468	50.3024
ENSMUST00000103526	0.0701628	3.51339	50.0749
ENSMUST00000103449	0.00804798	0.402579	50.0223
ENSMUST00000103538	0.12172	6.07821	49.9359
ENSMUST00000103344	0.089288	4.4492	49.8298
ENSMUST00000103303	0.0347097	1.71805	49.4976
Cst7	0.014561	0.711771	48.8822
ENSMUST00000103475	0.0270967	1.32176	48.7795
M12376	0.689819	33.6249	48.7446
ENSMUST00000103380	0.0996259	4.72444	47.4218
ENSMUST00000103345	0.0910864	4.31087	47.3272
ENSMUST00000103378	0.0345286	1.63402	47.3236
ENSMUST00000103525	0.00460527	0.216787	47.0736
Iglv1	0.255944	11.9943	46.863
NAP059589-1	0.130084	6.0736	46.69
ENSMUST00000196768	0.0295294	1.37412	46.534
ENSMUST00000103473	0.0132939	0.616847	46.4009
ENSMUST00000103746	0.292257	13.3385	45.6398
Gzmk	0.013386	0.609036	45.4979
ENSMUST00000103496	0.300734	13.4409	44.6936
ENSMUST00000103494	0.0292414	1.29867	44.412
ENSMUST00000103469	0.356224	15.7507	44.2158
ENSMUST00000200639	0.304292	13.1941	43.3601
ENSMUST00000103522	0.19685	8.52196	43.2916
1810009J06Rik	0.00444304	0.192035	43.2216
BC023105	0.00423654	0.182675	43.1189
ENSMUST00000103493	0.108366	4.67034	43.0977
ENSMUST00000103515	0.113935	4.79826	42.1141
ENSMUST00000103306	0.00561831	0.234442	41.7282
ENSMUST00000193950	0.0958754	3.98724	41.5877
ENSMUST00000195325	0.0932827	3.86495	41.4327
ENSMUST00000103334	0.0834536	3.4536	41.3835
ENSMUST00000103351	0.209761	8.66854	41.3257
ENSMUST00000199643	0.0749277	3.09454	41.3004
Il1rn	0.00542218	0.223765	41.2685
ENSMUST00000103391	0.18845	7.74475	41.0971
ENSMUST00000198777	0.276509	11.3538	41.0611
X67190	0.0076204	0.31117	40.8339
Saa3	0.02541	1.02047	40.1602
ENSMUST00000196587	0.00938562	0.374794	39.9328
ENSMUST00000103391	0.190947	7.61235	39.8663
ENSMUST00000193893	0.0586573	2.32338	39.6094
ENSMUST00000103359	0.289611	11.4494	39.5337
ENSMUST00000103391	0.180629	7.11893	39.412
ENSMUST00000103391	0.192534	7.57218	39.3291
ENSMUST00000197435	0.0537768	2.11476	39.3247
ENSMUST00000192591	0.0545472	2.11411	38.7575
Pou2af1	0.0791954	3.06861	38.7474
Slamf6	0.00797725	0.306052	38.3656
ENSMUST00000103391	0.198025	7.55666	38.1601
ENSMUST00000103391	0.20473	7.78581	38.0297
ENSMUST00000103423	0.879747	33.4544	38.0272
ENSMUST00000196201	0.590914	22.4427	37.9797
Ccl4	0.0178354	0.677306	37.9753
ENSMUST00000103391	0.201337	7.64566	37.9744
ENSMUST00000103448	0.0938299	3.562	37.9623
ENSMUST00000103391	0.195636	7.37324	37.6886
ENSMUST00000103444	0.0682514	2.53396	37.1269
ENSMUST00000196940	0.11852	4.34652	36.6733
H2-Eb2	0.00540831	0.197808	36.5748
ENSMUST00000103391	0.21631	7.87537	36.4078
Fpr2	0.0239854	0.873013	36.3976
ENSMUST00000191801	0.0938903	3.40641	36.2808
ENSMUST00000103391	0.211742	7.6821	36.2804
AK082615	0.00469396	0.16986	36.1869
Cd300e	0.0429784	1.55022	36.0699
ENSMUST00000193950	0.0702174	2.52133	35.9075
ENSMUST00000197560	0.277008	9.88171	35.673
ENSMUST00000103443	0.021684	0.762619	35.1697
ENSMUST00000103397	0.129026	4.52887	35.1005
ENSMUST00000192264	0.0692807	2.42476	34.9992
ENSMUST00000197448	0.0648929	2.27045	34.9876
ENSMUST00000103483	0.050614	1.7535	34.6446
ENSMUST00000193855	0.0199175	0.688804	34.5829
ENSMUST00000103336	0.00563759	0.194524	34.5047
ENSMUST00000103463	0.0458352	1.58119	34.4972
Ccl12	0.0256204	0.883054	34.4669
ENSMUST00000195735	0.0196033	0.673923	34.3781
ENSMUST00000199373	0.0185513	0.63653	34.3118
ENSMUST00000103388	0.0455582	1.55276	34.083
AF466698	3.32908	113.448	34.0778
ENSMUST00000223179	1.241	41.9853	33.8319
ENSMUST00000195359	0.0470355	1.58978	33.7994
Ifng	0.00901675	0.30186	33.4777
chr17:29378878-29379589_F	0.124586	4.15659	33.3632
ENSMUST00000200235	0.53837	17.8643	33.1822
Klra8	0.00619915	0.205255	33.1102
Gdf3	0.0199943	0.65509	32.7639
Iigp1	0.749704	24.4833	32.6573
ENSMUST00000191842	0.0213135	0.693764	32.5505
AF289178	0.139248	4.53085	32.5381
ENSMUST00000191803	0.00692591	0.225242	32.5216
ENSMUST00000103532	0.0849251	2.75798	32.4754
Clec4e	0.0127282	0.412654	32.4205
ENSMUST00000103547	0.0467641	1.51476	32.3915
ENSMUST00000200454	0.0523888	1.68783	32.2174
ENSMUST00000103548	0.0345601	1.10888	32.0856
ENSMUST00000200578	0.00441355	0.141122	31.9746
Ms4a1	0.0200564	0.637552	31.788
Zbtb42	0.00433456	0.137698	31.7675
Gbp8	0.00613961	0.194649	31.7038
ENSMUST00000198880	0.032644	1.03306	31.6464
H2-DMb2	0.00641735	0.201571	31.4103
ENSMUST00000103348	0.221114	6.88672	31.1455
ENSMUST00000200235	0.7064	21.9667	31.0966
ENSMUST00000103404	0.112689	3.49837	31.0443
ENSMUST00000103467	0.0905593	2.79035	30.8124
ENSMUST00000197820	0.0709019	2.16002	30.4649
ENSMUST00000137336	0.017341	0.527383	30.4124
ENSMUST00000103311	0.00568131	0.172457	30.3552
Fcgr4	0.159932	4.78443	29.9154
ENSMUST00000103529	0.0231059	0.685158	29.6529
Ikzf3	0.0093785	0.277971	29.6392
ENSMUST00000103401	0.144384	4.27866	29.6338
ENSMUST00000103332	0.0253493	0.748613	29.5319
ENSMUST00000103540	0.0596983	1.7597	29.4765
Ms4a4b	0.160719	4.71519	29.338
Gzmk	0.00474063	0.137447	28.9934
Ccl3	0.0084838	0.245785	28.9711
ENSMUST00000199437	0.0728305	2.10421	28.8919
chr9:89167172-89168980_F	0.557062	16.0665	28.8415
ENSMUST00000103418	1.08076	31.1656	28.8367
Slpi	0.586543	16.8194	28.6755
ENSMUST00000103481	0.0165676	0.474867	28.6624
ENSMUST00000197448	0.123126	3.51977	28.5866
KY198985	0.0121784	0.347899	28.5669
Prg2	0.00667673	0.190652	28.5546
ENSMUST00000103418	1.12387	32.0726	28.5376
ENSMUST00000103418	1.04968	29.7697	28.3606
ENSMUST00000103370	0.0119113	0.33728	28.3159
Tnfrsf17	0.00501585	0.141603	28.2311
ENSMUST00000103418	1.10975	31.1845	28.1005
ENSMUST00000103418	1.08528	30.4299	28.0388
ENSMUST00000103418	1.13315	31.6758	27.9537
ENSMUST00000195192	6.00132	167.171	27.8557
ENSMUST00000103418	1.19552	33.1678	27.7434
ENSMUST00000103363	0.177365	4.88693	27.5529
Slamf6	0.00688028	0.18949	27.5411
ENSMUST00000103418	1.15831	31.728	27.3917
ENSMUST00000103418	1.15967	31.5837	27.235
ENSMUST00000103418	1.16237	31.3305	26.954
Wfdc17	0.0711508	1.89081	26.5748
ENSMUST00000103357	0.130975	3.47884	26.561
Myb	0.00844734	0.223339	26.439
H2-M2	0.0768561	2.02972	26.4094
ENSMUST00000195192	5.85448	154.415	26.3756
Klra17	0.0257424	0.6785	26.3573
Ccl4	0.0331809	0.86806	26.1614
Tgtp2	1.93617	50.2041	25.9296
Cd3d	0.0774425	1.99212	25.7238
Ccl5	0.556267	14.2924	25.6934
Cxcr5	0.00806043	0.203598	25.259
Pdcd1lg2	0.00835165	0.209232	25.0528
ENSMUST00000103410	12.7891	319.146	24.9546
Cd2	0.10146	2.52596	24.896
ENSMUST00000194071	0.0542413	1.34958	24.8811
Tspan32	0.00445321	0.10963	24.6182
Cd2	0.0973203	2.38593	24.5163
ENSMUST00000103451	0.0413692	1.01088	24.4356
ENSMUST00000103372	0.0115918	0.282853	24.4011
Fam26f	0.0133136	0.324528	24.3757
Fcrla	0.00482909	0.116124	24.0468
Tnfrsf13c	0.0143873	0.345313	24.0012
Rgs1	0.0220673	0.524156	23.7527
Acod1	0.0199197	0.472094	23.6999
ENSMUST00000103459	0.261067	6.12544	23.4631
AK040074	0.0103345	0.2418	23.3974
Ikzf3	0.0260291	0.606458	23.2992
Klra17	0.00382922	0.089093	23.2666
ENSMUST00000103396	0.168893	3.91739	23.1945
Gbp6	0.116172	2.69341	23.1846
ENSMUST00000103342	0.148781	3.42747	23.037
Serpina3g	0.526063	12.0168	22.8428
ENSMUST00000103476	0.00480929	0.109714	22.8129
ENSMUST00000195619	0.0368385	0.839211	22.7808
Jchain	3.31354	74.4463	22.4673
ENSMUST00000103377	0.105367	2.35536	22.3539
Sh2d1a	0.00861909	0.191391	22.2054
ENSMUST00000103492	0.0592903	1.3131	22.147
ENSMUST00000103410	16.9695	368.746	21.73
ENSMUST00000178282	20.6713	448.981	21.72
ENSMUST00000178229	0.0224457	0.483635	21.5469
ENSMUST00000103346	0.304994	6.55409	21.4892
Gfi1	0.0160494	0.343654	21.4122
Nkg7	0.169858	3.63547	21.403
Clec4d	0.0248952	0.523252	21.0182
ENSMUST00000103322	0.308881	6.46748	20.9384
BC023105	0.00444154	0.0925691	20.8417
ENSMUST00000103302	0.0294139	0.612603	20.827
ENSMUST00000103500	0.0192811	0.401399	20.8182
Mzb1	0.264177	5.39455	20.4202
ENSMUST00000103320	0.712465	14.5317	20.3963
Mcemp1	0.00468429	0.0946531	20.2065
ENSMUST00000103299	0.218735	4.31331	19.7194
Gm8369	0.0133144	0.260636	19.5755
ENSMUST00000103426	0.650487	12.7053	19.532
P2ry13	0.00706155	0.137821	19.5172
ENSMUST00000192975	0.0321939	0.624161	19.3875
Ms4a4b	0.062122	1.20359	19.3747
ENSMUST00000195381	0.0372143	0.72099	19.374
Slc11a1	0.122701	2.36825	19.3011
Tigit	0.00404074	0.077576	19.1984
Cd96	0.00498271	0.0954226	19.1508
Gm5547	0.0127459	0.243366	19.0936
Cacna1s	0.0704713	1.34014	19.0168
ENSMUST00000103401	0.287685	5.46438	18.9943
Ubd	0.228074	4.32743	18.9738
ENSMUST00000103299	0.175451	3.31511	18.8947
Fcgr1	0.0371774	0.697455	18.7602
ENSMUST00000103373	0.0135213	0.249953	18.4858
LOC102634459	0.00385961	0.0711626	18.4378
ENSMUST00000103291	0.227358	4.15816	18.289
AJ833571	0.00441035	0.0803123	18.21
Fpr1	0.0364846	0.663101	18.1748
Apoh	0.0164379	0.298205	18.1413
Clec4b1	0.0318739	0.577697	18.1245
P2ry10	0.00883123	0.15756	17.8412
ENSMUST00000103265	0.00404445	0.0717181	17.7325
Cd3g	0.0583827	1.03309	17.6951
Bcl2a1c	0.0246186	0.435515	17.6905
ENSMUST00000196959	0.0146003	0.257838	17.6598
Cd3d	0.184417	3.24523	17.5972
Fcrl5	0.00959772	0.167291	17.4303
F10	0.0367733	0.635024	17.2686
Gzmb	0.0125314	0.216001	17.2368
Itga4	0.00398004	0.0685233	17.2167
ENSMUST00000103426	8.29062	142.635	17.2044
LOC100038947	0.0367633	0.631148	17.1679
Ccr5	0.0300146	0.514817	17.1522
Art2a-ps	0.00519447	0.0884655	17.0307
ENSMUST00000103291	0.0774352	1.31447	16.9751
Il21	0.0047848	0.0806605	16.8576
Dock2	0.00466847	0.0780852	16.7261
Igtp	2.11073	35.2738	16.7116
ENSMUST00000103395	0.0196729	0.321747	16.3548
ENSMUST00000131638	0.0349838	0.571701	16.3419
Clec4n	0.11061	1.80642	16.3314
Ccl1	0.00488049	0.0789617	16.1791
Jakmip1	0.00864817	0.139642	16.147
Nlrc5	0.167072	2.69729	16.1445
Saa2	0.00720591	0.115843	16.0761
ENSMUST00000073997	0.0102258	0.163931	16.0312
Wdr95	0.00395851	0.063457	16.0305
Ear12	0.0192087	0.306502	15.9564
Gm5150	0.00796328	0.127065	15.9564
Clec4a3	0.075924	1.20206	15.8325
Bcl2a1d	0.471329	7.46129	15.8303
Cd86	0.00508206	0.0798372	15.7096
ENSMUST00000103383	0.0276744	0.434118	15.6866
Gbp11	0.0556152	0.870501	15.6522
Cdkn2a	0.0359851	0.561541	15.6048
Cd84	0.0127243	0.197052	15.4863
Gbp9	0.0260146	0.401223	15.423
Cxcl10	0.00898904	0.138341	15.39
Gbp8	0.0405707	0.623396	15.3656
Lag3	0.0254864	0.390948	15.3395
Treml4	0.0534863	0.818191	15.2972
4930417O13Rik	0.00481913	0.073491	15.2498
ENSMUST00000198184	0.0497199	0.749443	15.0733
Arhgap36	0.00419307	0.0622092	14.8362
Tnfsf8	0.00813418	0.120127	14.7681
Trpm2	0.0401081	0.58737	14.6447
Icos	0.0353999	0.513602	14.5085
Sh2d1a	0.00382977	0.0555432	14.503
Ms4a7	0.531943	7.70521	14.485
Il7r	0.0809043	1.17165	14.4819
Ms4a7	0.220199	3.18735	14.4749
ENSMUST00000103384	0.108685	1.57017	14.447
Pdcd1	0.0350458	0.505507	14.4242
Ceacam16	0.0152635	0.219637	14.3897
Nxpe5	0.00941578	0.135085	14.3467
ENSMUST00000198184	0.148105	2.10443	14.2091
Ifi214	0.00493271	0.0700691	14.205
Itgax	0.171502	2.42682	14.1504
Tap1	0.0472138	0.665642	14.0985
ENSMUST00000103322	0.345272	4.84953	14.0455
Mmp3	0.0330642	0.45824	13.8591
Sh2d1a	0.00561822	0.0775472	13.8028
Pycr1	0.00574413	0.0789756	13.7489
Kcnn4	0.0133302	0.182915	13.7219
Pla2g2d	0.0868174	1.1875	13.6782
Cd6	0.155759	2.11144	13.5559
Mefv	0.0252018	0.340786	13.5223
Sirpb1b	0.251855	3.38844	13.4539
Cd53	0.0276688	0.371398	13.423
H2-Ab1	1.23278	16.5471	13.4226
Gpr171	0.038223	0.511207	13.3743
ENSMUST00000103393	0.309161	4.13376	13.3709
Gpr31b	0.0843939	1.12729	13.3575
Gbp2	0.247919	3.29236	13.28
Lcp2	0.0198427	0.260363	13.1214
Cd74	7.49322	98.0801	13.0892
Gpnmb	0.0134947	0.176073	13.0476
a	0.00500507	0.0650877	13.0043
ENSMUST00000103509	0.00823914	0.107098	12.9987
Cdkn2a	0.00384611	0.0499136	12.9777
ENSMUST00000103383	0.0965777	1.2523	12.9667
Ahsp	0.0128075	0.165073	12.8888
Cd19	0.0230125	0.295005	12.8193
Pirb	0.645922	8.27441	12.8102
Cryba4	0.00517878	0.0662709	12.7966
Il2rb	0.0750265	0.951812	12.6863
Slamf8	0.0602969	0.763145	12.6565
Il1b	0.00953874	0.120446	12.627
Bhlha15	0.0629529	0.792936	12.5957
Cd5	0.0978391	1.22715	12.5426
Rhoh	0.111154	1.37897	12.4059
Il9r	0.00854263	0.105954	12.403
AI606473	0.00382421	0.047368	12.3863
AW112010	0.659273	8.16324	12.3822
Clec7a	0.193286	2.38566	12.3427
Clec12a	0.206342	2.53464	12.2837
ENSMUST00000103544	0.004136	0.0504557	12.1992
Pira2	0.0273309	0.331255	12.1202
Gpr68	0.0487428	0.589887	12.102
H2-Ab1	7.05954	85.2964	12.0824
Ltb	0.489774	5.91162	12.0701
Cxcr3	0.135027	1.62548	12.0382
Gm4951	0.199853	2.3932	11.9748
Il2rb	0.0429664	0.51431	11.9701
ENSMUST00000096862	0.0448275	0.534817	11.9306
ENSMUST00000198436	0.0105904	0.126252	11.9214
Gm15987	0.0278963	0.331554	11.8852
Cd200r4	0.0045889	0.05451	11.8787
Gm5150	0.0121042	0.14347	11.8529
ENSMUST00000180013	0.0287597	0.340774	11.849
Kcnn4	0.162872	1.92868	11.8417
Adgre4	0.0123674	0.146208	11.822
H2-Ab1	5.50811	64.8861	11.7801
ENSMUST00000103387	0.0804574	0.943375	11.7252
Gimap3	0.343823	4.0286	11.7171
4930403D09Rik	0.00479189	0.055951	11.6762
Gm12250	0.00861151	0.100372	11.6556
H2-Ab1	7.55466	88.051	11.6552
Hk3	0.0421442	0.489793	11.6218
Gimap7	0.0148342	0.172143	11.6044
Arl11	0.00581219	0.0673595	11.5893
Slamf7	0.0233426	0.269551	11.5476
Klra2	0.00503011	0.0579793	11.5264
Lck	0.383065	4.41123	11.5156
Ctss	4.54903	52.3153	11.5003
Kcnn4	0.0321126	0.36879	11.4843
Fpr2	0.306083	3.49406	11.4154
ENSMUST00000103324	0.112921	1.28173	11.3506
Cd19	0.0685433	0.776433	11.3276
Msr1	0.00714414	0.0804923	11.2669
Pilra	0.0806678	0.908612	11.2636
H2-DMb1	1.92012	21.4611	11.177
AI662270	0.0152017	0.16954	11.1527
ENSMUST00000199510	0.0251433	0.280104	11.1403
Clec4b1	0.433221	4.80683	11.0956
Sell	0.0503274	0.557459	11.0767
Cd22	0.0210442	0.232707	11.058
Hk3	0.215427	2.37041	11.0033
Ciita	0.483318	5.31585	10.9987
Lcp2	0.0855553	0.939831	10.9851
Pira7	0.069643	0.761711	10.9374
Trem2	0.21292	2.32713	10.9296
Ms4a6d	0.0701791	0.765335	10.9054
H2-DMa	0.385162	4.19725	10.8974
9330175E14Rik	0.0205613	0.222289	10.8111
Zap70	0.127709	1.37984	10.8046
C1qc	1.81103	19.522	10.7795
Eomes	0.0293536	0.316267	10.7744
Irf4	0.0656306	0.706618	10.7666
C1qa	0.803325	8.64176	10.7575
Btla	0.0368928	0.393205	10.658
Cd68	0.117793	1.25239	10.6321
A_55_P1963960	0.0364316	0.384778	10.5617
Psmb8	1.07351	11.3362	10.56
Pilrb1	0.0086143	0.0908349	10.5447
Ms4a6b	0.0382685	0.402964	10.5299
Spib	0.0580139	0.610221	10.5185
Pilra	0.0552753	0.576279	10.4256
Ear2	0.106102	1.10383	10.4034
Lag3	0.0100514	0.104566	10.4031
Gbp2b	0.00440253	0.0456389	10.3665
Lyz2	0.292897	3.00099	10.2459
H2-D1	0.598688	6.11266	10.2101
Trpm2	0.0116486	0.118616	10.1828
Themis2	0.391021	3.98012	10.1788
Tnfrsf18	0.0783624	0.795399	10.1503
H2-Aa	0.101985	1.03417	10.1404
Gm14548	0.0444735	0.450494	10.1295
C1qb	0.472357	4.77272	10.1041
Myo1f	0.189573	1.91402	10.0965
Zc3h12d	0.00680167	0.0682867	10.0397
Card11	0.110791	1.11	10.0188
Csf2rb	0.0135898	0.136031	10.0098
Ifi47	0.779656	7.8023	10.0074
